# Supplementary material for: Expanded Polystyrene Beads Coated with Intumescent Flame Retardant Material to Achieve Fire Safety Standards
Source: Polymers (Basel). 2021 Aug 10;13(16):2662. doi: 10.3390/polym13162662 (PMC8398555; doi:10.3390/polym13162662)
Supplement: Supplementary file 1 [file polymers-13-02662-s001.zip]

Archive with 1 entries (1 files):
- polymers-1249098-supplementary.pdf
